# Supplementary material for: Comprehensive Transcriptome Analysis Uncovers Distinct Expression Patterns Associated with Early Salinity Stress in Annual Ryegrass (Lolium Multiflorum L.)
Source: Int J Mol Sci. 2022 Mar 18;23(6):3279. doi: 10.3390/ijms23063279 (PMC8948850; doi:10.3390/ijms23063279)
Supplement: Supplementary file 1 [file ijms-23-03279-s001.zip › Supplementary Tables and Figures/Supplementary Tables.xlsx]

## Sheet: Table S1
Table S1 The primers of qRT-PCR
miRNAs	Primers
miR528	AATGGAAGGGGCATGCAGAG
miR408	ACTGCACTGCCTCTTCCCTG
miR399	TGCCAAAGGAGAGTTGCCCT
miR398	TGTGTTCTCAGGTCGCCCCT
miR397	GGTTATTGAGTGCAGCGTTGATG
miR172	GCAGAATCTTGATGATGCTGCAT
miR167	TGAAGCTGCCAGCATGATCTG
miR166	GGAATGTTGTCTGGCTCGGG
Unigenes	Primer-F	Primer-R
FRI(c132929_g2)	CCTTTGAGTTTGTCACTGTTTCGG	CTGTTCTAGCAACGGCATTGTTGT
LHP1(c143664_g4)	CGTTGCCTCTCAGGACAAGTAGT	GCATCAAACCCCACAATCGA
VRN1(c147469_g1)	AGGGGTAGCTCTTCTCCGAGTT	ACATGATGGGCGTGCTGATG
LHY(c146679_g3)	CATGTGGCTCCAACACACCA	GCGATGCTCCTAAATCTGCG
FD(c128431_g1)	ATCAGGAGAGCAGTGACGACGA	TGCCCAGTAACAATGCCAGC
SPL9(c150483_g1)	AGCAGTGCGGCAAGTTCCAT	TGAATCGGGTTTTCTCCGTCTT
GI(c151406_g1)	TTTTGCCCCACCTCTGTCTTC	TGCTGCTCCTCCTAACCTGTATG
SPL3(c134262_g2)	GATGCTGAGATTTCTACCAGGGC	CACGATGGATGACACAGTTTTACC

## Sheet: Supplementary Table S1
Table S1. Na+/K+ ratio in SS and SI genotypes after salt treatments
Time	SS			SI
	K+ (g/kg)	Na+ (g/kg)	Na+/k+	K+ (g/kg)	Na+ (g/kg)	Na+/k+
0 h	52.8195	0.704969	0.0133467	44.3859	0.409861	0.00923402
	52.4523	0.678261	0.012931	45.0155	0.398095	0.0088435
	52.1095	0.686398	0.0131722	46.0391	0.396912	0.00862121
0.5 h	44.8669	0.89891	0.020035	48.1202	1.68221	0.0349585
	45.5347	0.874357	0.019202	47.287	1.5962	0.0337555
	45.5198	0.867071	0.0190482	48.4629	1.55577	0.0321022
2 h	44.7677	1.14254	0.0255216	43.3731	1.62931	0.0375649
	44.6369	1.1245	0.0251922	41.6593	1.5593	0.0374298
	42.9167	1.09035	0.0254061	41.9934	1.53808	0.0366267
6 h	34.8442	4.11089	0.117979	42.512	3.09599	0.0728262
	36.3986	4.32746	0.118891	44.2813	3.2278	0.0728931
	36.1656	4.28492	0.118481	44.9418	3.28692	0.0731373
12 h	43.9681	5.84593	0.132958	36.0284	8.28646	0.229998
	41.8889	5.49074	0.131079	35.0914	8.13982	0.231961
	43.9043	5.79753	0.132049	34.4377	7.9806	0.23174
24 h	39.963	10.088	0.252433	42.0467	9.94258	0.236465
	36.8295	9.23933	0.250868	41.3608	9.78279	0.236523
	37.4193	9.37164	0.250449	41.6312	9.88903	0.237539

## Sheet: Supplementary Table S2
Table S2. Summary statistics of data generated in different stages samples
Sample	Raw data(bp)	Clean data(bp)	Error(%)	Q20(%)	Q30(%)	GC(%)
SS0-1	41897100	41791910	0.01	98.37	95.21	54.96
SS0-2	40364978	40252158	0.01	98.14	94.66	55.22
SS0-3	39236324	39145244	0.01	98.35	95.19	55.11
SS0.5-1	41234226	41126666	0.01	98.18	94.76	56.43
SS0.5-2	40057468	39933148	0	98.12	94.74	58.44
SS0.5-3	38119222	38016230	0.01	98.28	95	55.21
SS2-1	40617452	40507000	0.01	98.19	94.75	54.9
SS2-2	40145072	40044602	0.01	98.16	94.7	54.45
SS2-3	39852344	39747792	0.01	98.28	94.98	54.87
SS6-1	40002866	39896168	0.01	98.16	94.66	53.7
SS6-2	36263178	36161730	0.01	98.14	94.6	53.68
SS6-3	38970808	38870624	0.01	98.26	94.88	53.47
SS12-1	39606260	39512930	0.01	98.44	95.34	52.44
SS12-2	41051252	40951322	0.01	98.41	95.3	52.8
SS12-3	37678472	37550712	0.01	98.48	95.47	52.85
SS24-1	39668016	39564868	0.01	98.36	95.16	53.94
SS24-2	40296442	40205036	0.01	98.42	95.31	53.75
SS24-3	40813502	40708430	0.01	98.43	95.34	54.01
SI0-1	38322332	38220482	0.01	98.37	95.21	55.24
SI0-2	40397046	40296702	0.01	98.45	95.41	55.31
SI0-3	40649406	40545384	0.01	98.2	94.79	55.41
SI0.5-1	39117512	38976048	0.01	98.4	95.32	55.27
SI0.5-2	40083878	39972188	0.01	98.06	94.44	55.11
SI0.5-3	39658914	39556138	0.01	98.38	95.25	55.06
SI2-1	40090862	39991002	0.01	98.38	95.22	54.5
SI2-2	39914302	39822662	0.01	98.42	95.34	54.71
SI2-3	39034562	38931496	0.01	98.37	95.22	54.62
SI6-1	40465172	40368708	0.01	98.38	95.21	53.96
SI6-2	42846560	42748774	0.01	98.38	95.21	53.91
SI6-3	39520734	39425464	0.01	98.47	95.45	53.75
SI12-1	40580882	40481536	0.01	98.33	95.07	52.73
SI12-2	39761122	39673408	0.01	98.43	95.33	52.38
SI12-3	39016628	38926200	0.01	98.41	95.27	52.4
SI24-1	41158860	41060276	0.01	98.37	95.21	53.8
SI24-2	40138144	40032240	0.01	98.21	94.8	54.04
SI24-3	41750306	41644508	0.01	98.25	94.9	54.08

## Sheet: Supplementary Table S3
Table S3. Summary statistics of RNA sequencing in different stages samples
Sample	RawData(bp)	BF_Q20(%)	BF_Q30(%)	BF_N(%)	BF_GC(%)	CleanData(bp)	AF_Q20(%)	AF_Q30(%)	AF_N(%)	AF_GC(%)
SS0-1	6284565000	6177026002 (98.29%)	5977312755 (95.11%)	3231821 (0.05%)	3454221219 (54.96%)	6268501922	6166604247 (98.37%)	5968407356 (95.21%)	3223328 (0.05%)	3445199856 (54.96%)
SS0-2	6054746700	5936393876 (98.05%)	5724446527 (94.54%)	2938621 (0.05%)	3343193518 (55.22%)	6037514194	5925183143 (98.14%)	5714899590 (94.66%)	2930292 (0.05%)	3333440753 (55.21%)
SS0-3	5885448600	5783809082 (98.27%)	5596838032 (95.10%)	3039332 (0.05%)	3243298122 (55.11%)	5871493673	5774756753 (98.35%)	5589127922 (95.19%)	3031767 (0.05%)	3235414567 (55.10%)
SS0.5-1	6185133900	6067053197 (98.09%)	5854396802 (94.65%)	2661101 (0.04%)	3490573718 (56.43%)	6168679154	6056300929 (98.18%)	5845260939 (94.76%)	2654037 (0.04%)	3481112134 (56.43%)
SS0.5-2	6008620200	5889469951 (98.02%)	5685030066 (94.61%)	3396152 (0.06%)	3511515375 (58.44%)	5989705586	5877132731 (98.12%)	5674574642 (94.74%)	3385371 (0.06%)	3500567479 (58.44%)
SS0.5-3	5717883300	5614546364 (98.19%)	5425918103 (94.89%)	2968662 (0.05%)	3156767836 (55.21%)	5702168565	5604325623 (98.28%)	5417189579 (95.00%)	2960331 (0.05%)	3147849750 (55.20%)
SS2-1	6092617800	5976539118 (98.09%)	5766400998 (94.65%)	2988320 (0.05%)	3344552106 (54.90%)	6075734612	5965566869 (98.19%)	5757051620 (94.75%)	2979709 (0.05%)	3335047772 (54.89%)
SS2-2	6021760800	5905770006 (98.07%)	5696440498 (94.60%)	2817820 (0.05%)	3279031656 (54.45%)	6006328184	5895694442 (98.16%)	5687875094 (94.70%)	2810355 (0.05%)	3270350545 (54.45%)
SS2-3	5977851600	5869543755 (98.19%)	5671451771 (94.87%)	2904261 (0.05%)	3279803196 (54.87%)	5961860673	5859145045 (98.28%)	5662581186 (94.98%)	2896026 (0.05%)	3270784998 (54.86%)
SS6-1	6000429900	5884782105 (98.07%)	5673715256 (94.56%)	3476235 (0.06%)	3222479093 (53.70%)	5984142937	5874162768 (98.16%)	5664654819 (94.66%)	3466394 (0.06%)	3213492718 (53.70%)
SS6-2	5439476700	5333032208 (98.04%)	5139898219 (94.49%)	2393663 (0.04%)	2920061221 (53.68%)	5423996960	5322963827 (98.14%)	5131308031 (94.60%)	2386642 (0.04%)	2911456352 (53.68%)
SS6-3	5845621200	5738781055 (98.17%)	5540335115 (94.78%)	2755014 (0.05%)	3125564898 (53.47%)	5830292112	5728802210 (98.26%)	5531811917 (94.88%)	2747422 (0.05%)	3117042563 (53.46%)
SS12-1	5940939000	5843500769 (98.36%)	5658324601 (95.24%)	3799932 (0.06%)	3115329434 (52.44%)	5926695465	5834220928 (98.44%)	5650352304 (95.34%)	3790694 (0.06%)	3107611403 (52.43%)
SS12-2	6157687800	6054943159 (98.33%)	5862224504 (95.20%)	3545428 (0.06%)	3251291957 (52.80%)	6142426827	6044996657 (98.41%)	5853683675 (95.30%)	3536195 (0.06%)	3243045021 (52.80%)
SS12-3	5651770800	5559355593 (98.36%)	5388091794 (95.33%)	3555569 (0.06%)	2986912826 (52.85%)	5632328105	5546809228 (98.48%)	5377244015 (95.47%)	3543196 (0.06%)	2976161918 (52.84%)
SS24-1	5950202400	5847437112 (98.27%)	5656231358 (95.06%)	3442441 (0.06%)	3209410173 (53.94%)	5934467154	5837193301 (98.36%)	5647442890 (95.16%)	3432973 (0.06%)	3200628653 (53.93%)
SS24-2	6044466300	5944446031 (98.35%)	5755435369 (95.22%)	3444304 (0.06%)	3248831144 (53.75%)	6030471308	5935284765 (98.42%)	5747580222 (95.31%)	3435914 (0.06%)	3241053728 (53.74%)
SS24-3	6122025300	6020793735 (98.35%)	5830644260 (95.24%)	3499396 (0.06%)	3306754622 (54.01%)	6105918449	6010298916 (98.43%)	5821647218 (95.34%)	3489830 (0.06%)	3297713583 (54.01%)
SI0-1	5748349800	5649541585 (98.28%)	5466768139 (95.10%)	3031351 (0.05%)	3175511386 (55.24%)	5732791551	5639446251 (98.37%)	5458146767 (95.21%)	3023088 (0.05%)	3166666193 (55.24%)
SI0-2	6059556900	5960621088 (98.37%)	5775237337 (95.31%)	3483185 (0.06%)	3351533447 (55.31%)	6044235483	5950659618 (98.45%)	5766704003 (95.41%)	3474071 (0.06%)	3342793828 (55.31%)
SI0-3	6097410900	5982300030 (98.11%)	5773213547 (94.68%)	2974342 (0.05%)	3378644787 (55.41%)	6081524911	5971993799 (98.20%)	5764448863 (94.79%)	2966134 (0.05%)	3369588624 (55.41%)
SI0.5-1	5867626800	5766632244 (98.28%)	5584204632 (95.17%)	3264275 (0.06%)	3243189126 (55.27%)	5846077396	5752722309 (98.40%)	5572228765 (95.32%)	3252071 (0.06%)	3230849779 (55.27%)
SI0.5-2	6012581700	5890166896 (97.96%)	5671472827 (94.33%)	3157962 (0.05%)	3313399573 (55.11%)	5995539747	5879108610 (98.06%)	5662075548 (94.44%)	3148612 (0.05%)	3303716711 (55.10%)
SI0.5-3	5948837100	5847271341 (98.29%)	5659909950 (95.14%)	3436143 (0.06%)	3275251935 (55.06%)	5933172230	5837104350 (98.38%)	5651220037 (95.25%)	3426541 (0.06%)	3266370282 (55.05%
SI2-1	6013629300	5910836809 (98.29%)	5720149114 (95.12%)	3432970 (0.06%)	3277712813 (54.50%)	5998308326	5900860101 (98.38%)	5711614577 (95.22%)	3423789 (0.06%)	3269222666 (54.50%)
SI2-2	5987145300	5887858906 (98.34%)	5702598878 (95.25%)	3381080 (0.06%)	3275401827 (54.71%)	5973075566	5878666949 (98.42%)	5694739852 (95.34%)	3373032 (0.06%)	3267573005 (54.71%)
SI2-3	5855184300	5754687308 (98.28%)	5569150269 (95.11%)	3364180 (0.06%)	3197969239 (54.62%)	5839425931	5744435481 (98.37%)	5560377891 (95.22%)	3354906 (0.06%)	3189144777 (54.61%)
SI6-1	6069775800	5966308434 (98.30%)	5773229285 (95.11%)	3454976 (0.06%)	3275506093 (53.96%)	6055018170	5956666440 (98.38%)	5764965747 (95.21%)	3446283 (0.06%)	3267338425 (53.96%)
SI6-2	6426984000	6317764821 (98.30%)	6112940808 (95.11%)	3285507 (0.05%)	3464751746 (53.91%)	6412031577	6307993890 (98.38%)	6104579817 (95.21%)	3277547 (0.05%)	3456553040 (53.91%)
SI6-3	5928110100	5832691163 (98.39%)	5652672332 (95.35%)	3306401 (0.06%)	3186502539 (53.75%)	5913549603	5823192064 (98.47%)	5644522647 (95.45%)	3297889 (0.06%)	3178487065 (53.75%)
SI12-1	6087132300	5980327488 (98.25%)	5781156313 (94.97%)	3451016 (0.06%)	3209967021 (52.73%)	6071909521	5970398739 (98.33%)	5772654553 (95.07%)	3442108 (0.06%)	3201685955 (52.73%)
SI12-2	5964168300	5866191707 (98.36%)	5680391087 (95.24%)	3395740 (0.06%)	3123747639 (52.38%)	5950706645	5857439152 (98.43%)	5672905808 (95.33%)	3387763 (0.06%)	3116466972 (52.37%)
SI12-3	5852494200	5754570902 (98.33%)	5570319907 (95.18%)	3264084 (0.06%)	3066722351 (52.40%)	5838648395	5745523884 (98.41%)	5562567993 (95.27%)	3256345 (0.06%)	3059236275 (52.40%)
SI24-1	6173829000	6068428709 (98.29%)	5872357035 (95.12%)	3459243 (0.06%)	3321245657 (53.80%)	6158704900	6058560294 (98.37%)	5863903600 (95.21%)	3450281 (0.06%)	3312924824 (53.79%)
SI24-2	6020721600	5907798967 (98.12%)	5701283093 (94.69%)	3086428 (0.05%)	3253419196 (54.04%)	6004505165	5897225590 (98.21%)	5692261993 (94.80%)	3077731 (0.05%)	3244402149 (54.03%)
SI24-3	6262545900	6147887640 (98.17%)	5936929894 (94.80%)	3245294 (0.05%)	3386810185 (54.08%)	6246363525	6137329947 (98.25%)	5927906615 (94.90%)	3236674 (0.05%)	3377857377 (54.08%)

## Sheet: Supplementary Table S4
Table S4. Summary of transcriptome sequencing for L. multiflorum
Species	D. glomerata
Raw reads	1438382204
Clean reads	1434659786
Clean bases(Gb)	215.18
Number of unigenes	103680
N50 length(bp)	1522
Max length	15032
Min length	201
Average length of unigenes(bp)	888
Total assembled bases	92165303
Average Q20(%)	98.3175
Average Q30(%)	95.075
Average GC(%)	54.3475

## Sheet: Supplementary Table S5
Table S5. Summary statistics of mapped unigenes
Sample	Total	Unmapped(%)	Unique_Mapped(%)	Multiple_Mapped(%)	Total_Mapped(%)
SS0-1	41791910	6336414 (15.16%)	32548140 (77.88%)	2907356 (6.96%)	35455496 (84.84%)
SS0-2	40252158	6204352 (15.41%)	31314983 (77.80%)	2732823 (6.79%)	34047806 (84.59%)
SS0-3	39145244	6071574 (15.51%)	30436593 (77.75%)	2637077 (6.74%)	33073670 (84.49%)
SS0.5-1	41126666	6594577 (16.03%)	31598178 (76.83%)	2933911 (7.13%)	34532089 (83.97%)
SS0.5-2	39933148	6754180 (16.91%)	30508155 (76.40%)	2670813 (6.69%)	33178968 (83.09%)
SS0.5-3	38016230	5871006 (15.44%)	29409625 (77.36%)	2735599 (7.20%)	32145224 (84.56%)
SS2-1	40507000	6716101 (16.58%)	31024300 (76.59%)	2766599 (6.83%)	33790899 (83.42%)
SS2-2	40044602	6893950 (17.22%)	30581527 (76.37%)	2569125 (6.42%)	33150652 (82.78%)
SS2-3	39747792	6734438 (16.94%)	30353549 (76.37%)	2659805 (6.69%)	33013354 (83.06%)
SS6-1	39896168	6879274 (17.24%)	30628775 (76.77%)	2388119 (5.99%)	33016894 (82.76%)
SS6-2	36161730	6385411 (17.66%)	27729641 (76.68%)	2046678 (5.66%)	29776319 (82.34%)
SS6-3	38870624	6915899 (17.79%)	29795053 (76.65%)	2159672 (5.56%)	31954725 (82.21%)
SS12-1	39512930	7275181 (18.41%)	30187599 (76.40%)	2050150 (5.19%)	32237749 (81.59%)
SS12-2	40951322	7424099 (18.13%)	31300710 (76.43%)	2226513 (5.44%)	33527223 (81.87%)
SS12-3	37550712	6827045 (18.18%)	28623588 (76.23%)	2100079 (5.59%)	30723667 (81.82%)
SS24-1	39564868	6726265 (17.00%)	30451630 (76.97%)	2386973 (6.03%)	32838603 (83.00%)
SS24-2	40205036	6962999 (17.32%)	30931638 (76.93%)	2310399 (5.75%)	33242037 (82.68%)
SS24-3	40708430	7072078 (17.37%)	31232562 (76.72%)	2403790 (5.90%)	33636352 (82.63%)
SI0-1	38220482	6027211 (15.77%)	29573452 (77.38%)	2619819 (6.85%)	32193271 (84.23%)
SI0-2	40296702	6125307 (15.20%)	31365311 (77.84%)	2806084 (6.96%)	34171395 (84.80%)
SI0-3	40545384	6252361 (15.42%)	31540581 (77.79%)	2752442 (6.79%)	34293023 (84.58%)
SI0.5-1	38976048	5866142 (15.05%)	30169469 (77.41%)	2940437 (7.54%)	33109906 (84.95%)
SI0.5-2	39972188	6211048 (15.54%)	30918311 (77.35%)	2842829 (7.11%)	33761140 (84.46%)
SI0.5-3	39556138	6291583 (15.91%)	30451148 (76.98%)	2813407 (7.11%)	33264555 (84.09%)
SI2-1	39991002	6369539 (15.93%)	30836409 (77.11%)	2785054 (6.96%)	33621463 (84.07%)
SI2-2	39822662	6356963 (15.96%)	30713749 (77.13%)	2751950 (6.91%)	33465699 (84.04%)
SI2-3	38931496	6464122 (16.60%)	29794213 (76.53%)	2673161 (6.87%)	32467374 (83.40%)
SI6-1	40368708	6786145 (16.81%)	31154230 (77.17%)	2428333 (6.02%)	33582563 (83.19%)
SI6-2	42748774	7187578 (16.81%)	32949517 (77.08%)	2611679 (6.11%)	35561196 (83.19%)
SI6-3	39425464	6837462 (17.34%)	30251662 (76.73%)	2336340 (5.93%)	32588002 (82.66%)
SI12-1	40481536	7213996 (17.82%)	31053720 (76.71%)	2213820 (5.47%)	33267540 (82.18%)
SI12-2	39673408	7139262 (18.00%)	30404712 (76.64%)	2129434 (5.37%)	32534146 (82.00%)
SI12-3	38926200	7183611 (18.45%)	29688831 (76.27%)	2053758 (5.28%)	31742589 (81.55%)
SI24-1	41060276	6939798 (16.90%)	31583170 (76.92%)	2537308 (6.18%)	34120478 (83.10%)
SI24-2	40032240	6986500 (17.45%)	30673379 (76.62%)	2372361 (5.93%)	33045740 (82.55%)
SI24-3	41644508	7015641 (16.85%)	32060849 (76.99%)	2568018 (6.17%)	34628867 (83.15%)

## Sheet: Supplementary Table S6
Table S6. Summary statistics of annotation information
Total Unigenes	Nr	KEGG	KOG	SwissProt	Annotation genes	Genes annotated in all database
103680	51677	45747	21784	27844	52086	19344

## Sheet: Supplementary Table S7
Table S7. Summary statistics of Genes linked to Na+/K+
Genes	Genotypes	Expression						Description
		0 h	0.5 h	2 h	6 h	12 h	24 h
Na+/H+ antiporter
Unigene0014770	SS	8.34	12.0233	26.3433	38.5567	21.93	12.82	Na+/H+ antiporter [Festuca arundinacea]
	SI	6.33333	12.6767	27.27	37.3867	21.5933	14.25
Unigene0008221	SS	14.6267	14.3056	27.1667	52.17	29.5933	16.5033	Na+/H+ exchanger 2 [Brachypodium distachyon]
	SI	14.1767	13.62	27.1833	51.56	27.6933	18.2367
Unigene0004158	SS	29.4033	72.3144	53.8967	38.09	82.2867	50.11	Na+/H+ exchanger [Puccinellia tenuiflora]
	SI	19.6	57.9633	37.1967	22.4033	71.21	37.1467
Unigene0005888	SS	21.7467	17.8656	26.6667	23.0867	27.28	31.4033	Na+/H+ exchanger
	SI	19.7567	16.0233	24.43	22.89	34.89	32.6167
Unigene0053417	SS	17.8667	18.5556	25.0133	28.5533	35.7967	33.04	Na+/H+ exchanger 6 [Brachypodium distachyon]
	SI	15.4067	21.38	26.9167	29.5333	43.4167	32.5067
Cation transporter HKT1
Unigene0037036	SS	1.19333	0.941111	16.3367	6.81	4.92	4.46	Cation transporter HKT1-like [Aegilops tauschii subsp. tauschii] [Aegilops tauschii]
	SI	0.626667	1.10667	8.00333	5.51	3.93667	2.33
Cation/H(+) antiporter
Unigene0083155	SS	2.99667	2.17889	3.08667	3.64	3.19333	2.56	Cation/H(+) antiporter 20 [Aegilops tauschii subsp. tauschii] [Aegilops tauschii]
	SI	3.23667	1.39	2.99333	3.54333	3.26333	3.31667
Potassium channel
Unigene0076663	SS	4.08667	3.30556	29.2633	6.68	3.53	2.21333	Potassium channel KAT1 [Triticum urartu]
	SI	4.39	2.61333	18.8167	7.83	4.22	1.64
Unigene0003655	SS	18.6567	16.6422	31.8267	16.47	24.4433	26.3467	Potassium channel AKT2 [Hordeum vulgare]
	SI	19.0067	18.8467	33.2167	17.88	31.0467	31.1267
Unigene0034714	SS	6.77333	8.35444	18.0733	13.7133	15.7633	16.5067	Potassium channel subunit beta [Aegilops tauschii subsp. tauschii] [Aegilops tauschii]
	SI	6.71667	9.2	15.28	8.34667	16.4167	16.1167
Unigene0005019	SS	4.18333	2.91111	6.09333	4.41667	3.41333	4.77	Potassium channel c [Brachypodium distachyon]
	SI	3.64	2.85667	7.82667	2.91	3.73667	6.31
Unigene0019484	SS	14.7233	18.1478	33.85	19.3433	30.2967	29.16	Potassium channel subunit beta [Aegilops tauschii subsp. tauschii] [Aegilops tauschii]
	SI	18.97	29.4	53.1633	20.71	41.91	43.8767
Unigene0022547	SS	1.21667	1.07556	2.22333	2.21667	1.47333	6.61	Potassium channel KOR1-like [Aegilops tauschii subsp. tauschii] [Aegilops tauschii]
	SI	0.593333	0.676667	1.52	1.45667	1.58	5.50333
Unigene0022548	SS	5.97333	4.68111	6.02333	7.36	7.86	20.08	Potassium channel KOR1 [Brachypodium distachyon]
	SI	5.1	3.19	7.05333	6.77667	10.1433	20
Unigene0033410	SS	3.96	12.5267	21.95	8.33667	6.48333	15.6067	Potassium channel [Puccinellia tenuiflora]
	SI	5.07	13.4	14.0067	8.30667	7.02	14.07
Unigene0003644	SS	3.21333	2.09778	3.29667	1.67667	1.95333	2.76	Potassium channel KAT2-like isoform X1 [Aegilops tauschii subsp. tauschii] [Aegilops tauschii]
	SI	3.71	1.72	2.23667	2.13	2.12667	2.80667
Unigene0049399	SS	24.1533	37.8878	45.4	26.4833	21.5433	15.2333	Calcium-activated outward-rectifying potassium channel 1 [Triticum urartu]
	SI	25.7567	46.51	41.3	18.44	20.93	17.5667
Potassium transporter
Unigene0038421	SS	15.5233	17.8411	38.73	61.56	47.4267	33.4833	Potassium transporter 23 [Aegilops tauschii subsp. tauschii] [Aegilops tauschii]
	SI	14.07	15.67	29.9067	43.62	55.1367	36.91
Unigene0054512	SS	15.26	14.5933	24.6333	26.1933	15.98	18.5067	Potassium transporter 11 [Brachypodium distachyon]
	SI	13.6467	13.59	20.31	20.6467	17.5567	18.1267
Unigene0001697	SS	5.58667	4.25889	5.19667	5.99	6.25667	5.35	Potassium transporter 15 isoform X2 [Aegilops tauschii subsp. tauschii] [Aegilops tauschii]
	SI	4.61	3.57	4.17333	5.61333	6.32667	4.67667
Unigene0061806	SS	1.61667	1.47556	2.62333	5.71333	3.03667	2.58667	Potassium transporter HAK4 [Hordeum vulgare]
	SI	1.85	0.823333	2.10333	3.4	2.65667	2.91333
Unigene0067939	SS	3.72333	3.04111	4.72	1.36667	1.93333	4.28667	Potassium transporter 9 [Aegilops tauschii subsp. tauschii] [Aegilops tauschii]
	SI	3.23	1.45333	1.72667	1.39	0.643333	2.27667
Unigene0000433	SS	21.5133	32.2211	45.4633	32.14	52.4267	32.18	Potassium transporter 25 isoform X1 [Aegilops tauschii subsp. tauschii] [Aegilops tauschii]
	SI	24.7667	34.6333	44.86	31.31	60.4533	43.68
Unigene0007501	SS	26.26	56.0067	44.7767	46.6567	81.8267	37.1167	Potassium transporter 7 [Aegilops tauschii subsp. tauschii] [Aegilops tauschii]
	SI	29.9467	65.04	42.8533	40.7767	112.513	42.22
Unigene0036106	SS	3.88667	5.55889	6.50333	6.98	8.49	3.17	Potassium transporter 1 [Brachypodium distachyon]
	SI	3.55	4.81333	6.64333	6.89667	9.59667	3.36
Unigene0004291	SS	51.3133	47.8144	34.9967	20.6533	54.8933	42.2233	Potassium transporter 2 [Zea mays]
	SI	54.4267	46.8133	31.0333	22.6933	40	40.5433
Unigene0031024	SS	1.9	2.29	4.58667	4.99	5.82	3.76	Potassium transporter 24-like [Aegilops tauschii subsp. tauschii] [Aegilops tauschii]
	SI	1.8	2.61667	4.11667	5.15	6.43333	3.18
Unigene0005952	SS	30.09	20.6467	91.4467	113.697	98.0233	86.4	Potassium transporter 18 [Hordeum vulgare]
	SI	29.25	16.08	92.4533	93.1467	105.997	92.7667
Unigene0079615	SS	2.47333	5.35444	18.3233	17.9033	24.25	48.2133	Potassium transporter 16 [Brachypodium distachyon]
	SI	3.07333	5.81333	10.4367	13.0333	33.1433	54.2167
Unigene0007466	SS	49.0067	34.6289	50.78	27.8633	32.33	40.1933	Potassium transporter 9 [Aegilops tauschii subsp. tauschii] [Aegilops tauschii]
	SI	40.34	20.3867	46.0333	26.1133	33.22	30.2067
Unigene0089485	SS	4.59667	3.55889	5.66	3.05333	1.88667	3.79667	Potassium transporter 10 [Zea mays]
	SI	4.03667	2.24667	4.79667	3.15667	1.87667	3.44333
Unigene0060627	SS	6.62333	5.76111	8.45	11.9833	14.55	12.2667	Potassium transporter 14 isoform X1 [Aegilops tauschii subsp. tauschii] [Aegilops tauschii]
	SI	5.28667	4.71667	7.64	11.1367	15.1767	11.92
Unigene0079614	SS	18.6733	15.1044	16.16	9.85333	6.47667	12.0933	Potassium transporter 22-like [Aegilops tauschii subsp. tauschii] [Aegilops tauschii]
	SI	17.34	16.2833	15.78	8.34667	4.36667	10.5567
Vacuolar cation/proton exchanger
Unigene0058199	SS	13.72	19.0933	21.8267	25.7933	22.24	20.22	Vacuolar cation/proton exchanger 3 [Aegilops tauschii subsp. tauschii] [Aegilops tauschii]
	SI	14.9867	21.5933	18.5533	22.8633	23.7633	18.9433
Unigene0090483	SS	4.72333	5.12778	6.75	9.12667	10.4433	13.68	Vacuolar cation/proton exchanger 1b [Triticum urartu]
	SI	3.75	4.46333	6.01	7.28	10.7967	14.7
Unigene0006364	SS	6.88333	11.8878	5.60667	5.19	13.7533	6.3	Vacuolar cation/proton exchanger 2 isoform X1 [Aegilops tauschii subsp. tauschii] [Aegilops tauschii]
	SI	7.36667	15.38	6.51333	6.61333	12.1433	5.15667
Chloride channel protein
Unigene0010877	SS	18.9467	21.7856	40.5067	35.6433	49.57	42.18	Chloride channel protein CLC-c [Brachypodium distachyon]
	SI	20.2	23.9933	43.6233	32.7033	60.8867	38.12
Unigene0090456	SS	1.47333	1.93111	2.37	2.78667	5.44667	2.82	Chloride channel protein CLC-f-like [Aegilops tauschii subsp. tauschii] [Aegilops tauschii]
	SI	1.59	3.38333	2.32667	3.43667	6.64333	2.74667
Unigene0002814	SS	55.84	47.15	44.6267	15.1567	66.0067	66.6033	Chloride channel protein CLC-a-like [Aegilops tauschii subsp. tauschii] [Aegilops tauschii]
	SI	51.1	30.5467	26.4967	11.65	47.9133	64.98
Unigene0067043	SS	13.18	10.3067	9.06	7.06	10.0267	9.65333	Chloride channel protein CLC-e [Triticum urartu]
	SI	12.8667	8.27667	8.48667	8.69	9.05333	9.45
Unigene0085122	SS	10.6933	11.0344	13.72	13.5133	14.8	13.81	Chloride channel protein CLC-d isoform X2 [Aegilops tauschii subsp. tauschii] [Aegilops tauschii]
	SI	8.98	9.86	11.3333	11.5267	13.41	12.9
Cyclic nucleotide-gated ion channel
Unigene0015607	SS	1.03333	0.791111	2.84333	2.18667	2.08	1.25667	Cyclic nucleotide-gated ion channel 14 [Zea mays]
	SI	1.14333	1.64667	1.78667	3.38	2.35	2.29
Unigene0001808	SS	17.15	18.83	16.4567	13.95	14.0267	17.2167	Cyclic nucleotide-gated ion channel 1 [Triticum urartu]
	SI	16.2767	24.1433	17.3133	15.8833	14.17	17.03
Unigene0004728	SS	3.60667	2.92889	5.16333	8.55333	4.82	5.57667	Cyclic nucleotide-gated ion channel 4-like [Aegilops tauschii subsp. tauschii] [Aegilops tauschii]
	SI	3.25333	2.11	3.31	4.96	5.27	6.06333
Unigene0030214	SS	17.7833	18.5744	25.1967	32.05	33.9533	23.3133	Cyclic nucleotide-gated ion channel 1 isoform X1 [Brachypodium distachyon]
	SI	15.8867	19.1133	19.4733	28.1	32.9767	21.8033
Unigene0056606	SS	3.86667	4.94556	4.81667	3.08667	3.09333	4.29333	Cyclic nucleotide-gated ion channel 1-like isoform X2 [Aegilops tauschii subsp. tauschii] [Aegilops tauschii]
	SI	3.88333	6.55	4.43667	3.06	2.79333	3.61
Unigene0003204	SS	7.20667	6.25222	11.2967	14.0267	13.2167	11.1833	Cyclic nucleotide-gated ion channel 17 [Brachypodium distachyon]
	SI	5.75667	6.37667	8.29333	9.89667	16.1467	9.03667
Unigene0092297	SS	16.96	19.4267	26.1967	29.3133	34.5367	21.71	Cyclic nucleotide-gated ion channel 17-like [Aegilops tauschii subsp. tauschii] [Aegilops tauschii]
	SI	13.51	20.7267	21.3	24.47	29.8933	21.7167
Unigene0003114	SS	1.23	4.30333	7.41667	9.00667	8.19	12.0067	Cyclic nucleotide-gated ion channel 20 chloroplastic [Brachypodium distachyon]
	SI	0.98	5.16333	7.57333	7.38667	9.44333	10.9733
Unigene0055979	SS	32.18	36.8	87.2933	94.9667	68.83	104.463	Cyclic nucleotide-gated ion channel 2 -like protein [Gossypium arboreum]
	SI	32.99	32.7533	68.03	70.5	71.9767	111.413
Unigene0001625	SS	12.3667	16.8956	20.1333	20.5267	23.9733	15.2933	Cyclic nucleotide-gated ion channel 5 [Aegilops tauschii subsp. tauschii] [Aegilops tauschii]
	SI	10.8067	19.8267	16.3167	19.6067	25.38	14.5267
Unigene0006869	SS	14.5367	22.5956	15.6767	17.1767	24.7733	15.1367	Cyclic nucleotide-gated ion channel 17 [Brachypodium distachyon]
	SI	15.6267	29.25	13.3833	15.18	24.0667	15.0533
Unigene0047684	SS	2.86667	4.64222	3.65333	4.70333	3.63667	3.23	Cyclic nucleotide-gated ion channel 1-like isoform X1 [Aegilops tauschii subsp. tauschii] [Aegilops tauschii]
	SI	2.25333	7.24	2.88333	2.94333	3.90333	2.15

## Sheet: Supplementary Table S8
Table S8. GO and KEGG annotation of genes in yellow module
GO ID	Description	yellow (665)	All (21488)	pvalue	p.adjust	Genes
GO:0023052	signaling	136	2203	1.72451e-15	9.86418e-13	Unigene0000054(CPL2);Unigene0000133(NPR1);Unigene0000230(MIK2);Unigene0000251(DGK5);Unigene0000272(BSK1-2);Unigene0000361(CGA1);Unigene0000617(GLU3);Unigene0000881(CAD1);Unigene0001077(RPI2);Unigene0001330(LOL3);Unigene0001436(LHT1);Unigene0001525(MYC2);Unigene0001596(WRKY30);Unigene0001706(AOX1A);Unigene0002356(WRKY71);Unigene0002574(--);Unigene0002820(Os04g0452000);Unigene0003137(PP2C30);Unigen…
GO:0044700	single organism signaling	136	2203	1.72451e-15	9.86418e-13	Unigene0000054(CPL2);Unigene0000133(NPR1);Unigene0000230(MIK2);Unigene0000251(DGK5);Unigene0000272(BSK1-2);Unigene0000361(CGA1);Unigene0000617(GLU3);Unigene0000881(CAD1);Unigene0001077(RPI2);Unigene0001330(LOL3);Unigene0001436(LHT1);Unigene0001525(MYC2);Unigene0001596(WRKY30);Unigene0001706(AOX1A);Unigene0002356(WRKY71);Unigene0002574(--);Unigene0002820(Os04g0452000);Unigene0003137(PP2C30);Unigen…
GO:0007165	signal transduction	135	2200	3.6304e-15	1.38439e-12	Unigene0000054(CPL2);Unigene0000133(NPR1);Unigene0000230(MIK2);Unigene0000251(DGK5);Unigene0000272(BSK1-2);Unigene0000361(CGA1);Unigene0000617(GLU3);Unigene0000881(CAD1);Unigene0001077(RPI2);Unigene0001330(LOL3);Unigene0001436(LHT1);Unigene0001525(MYC2);Unigene0001596(WRKY30);Unigene0001706(AOX1A);Unigene0002356(WRKY71);Unigene0002574(--);Unigene0002820(Os04g0452000);Unigene0003137(PP2C30);Unigen…
GO:0007154	cell communication	154	2686	8.72619e-15	2.49569e-12	Unigene0000054(CPL2);Unigene0000133(NPR1);Unigene0000230(MIK2);Unigene0000251(DGK5);Unigene0000272(BSK1-2);Unigene0000356(--);Unigene0000361(CGA1);Unigene0000425(coq10b-a);Unigene0000617(GLU3);Unigene0000688(PIX13);Unigene0000881(CAD1);Unigene0001077(RPI2);Unigene0001330(LOL3);Unigene0001410(PER56);Unigene0001436(LHT1);Unigene0001525(MYC2);Unigene0001596(WRKY30);Unigene0001706(AOX1A);Unigene00020…
GO:0009719	response to endogenous stimulus	137	2282	1.2136e-14	2.77671e-12	Unigene0000054(CPL2);Unigene0000133(NPR1);Unigene0000251(DGK5);Unigene0000272(BSK1-2);Unigene0000361(CGA1);Unigene0000410(Os09g0520200);Unigene0000617(GLU3);Unigene0000821(UGT79);Unigene0000881(CAD1);Unigene0001077(RPI2);Unigene0001138(ARF4);Unigene0001157(At3g44326);Unigene0001330(LOL3);Unigene0001525(MYC2);Unigene0001596(WRKY30);Unigene0002356(WRKY71);Unigene0002574(--);Unigene0003000(ACR8);Uni…
GO:0010243	response to organonitrogen compound	49	491	5.72663e-13	1.09188e-10	Unigene0000133(NPR1);Unigene0000410(Os09g0520200);Unigene0000881(CAD1);Unigene0001525(MYC2);Unigene0003944(--);Unigene0004302(PI4KG4);Unigene0004424(HSPRO1);Unigene0004525(PUB27);Unigene0004698(F3H-2);Unigene0004818(GLC1);Unigene0005469(WRKY11);Unigene0005598(PUMP5);Unigene0006219(GK1);Unigene0006542(NAC048);Unigene0007094(PUB29);Unigene0007101(CCR2);Unigene0008535(ERF4);Unigene0009313(Os04g04471…
GO:0006468	protein phosphorylation	54	620	8.11443e-12	1.32613e-09	Unigene0000168(LECRK91);Unigene0000272(BSK1-2);Unigene0000416(CSTLP4);Unigene0000688(PIX13);Unigene0000765(At3g15890);Unigene0001158(LECRK91);Unigene0001816(PBL15);Unigene0002088(PIX13);Unigene0002505(--);Unigene0004302(PI4KG4);Unigene0005057(ILK1);Unigene0005214(FER);Unigene0005884(SERK2);Unigene0006001(CRY1);Unigene0006500(CPK10);Unigene0006742(At1g56130);Unigene0007156(SPL11);Unigene0007381(CR…
GO:0051716	cellular response to stimulus	171	3414	2.77333e-11	3.96587e-09	Unigene0000054(CPL2);Unigene0000133(NPR1);Unigene0000230(MIK2);Unigene0000251(DGK5);Unigene0000272(BSK1-2);Unigene0000356(--);Unigene0000361(CGA1);Unigene0000425(coq10b-a);Unigene0000617(GLU3);Unigene0000688(PIX13);Unigene0000821(UGT79);Unigene0000881(CAD1);Unigene0001077(RPI2);Unigene0001330(LOL3);Unigene0001410(PER56);Unigene0001436(LHT1);Unigene0001525(MYC2);Unigene0001596(WRKY30);Unigene00017…
GO:0016310	phosphorylation	62	829	1.34297e-10	1.70707e-08	Unigene0000107(HT1);Unigene0000168(LECRK91);Unigene0000272(BSK1-2);Unigene0000416(CSTLP4);Unigene0000521(PFK3);Unigene0000688(PIX13);Unigene0000765(At3g15890);Unigene0001158(LECRK91);Unigene0001816(PBL15);Unigene0002088(PIX13);Unigene0002505(--);Unigene0004302(PI4KG4);Unigene0005057(ILK1);Unigene0005214(FER);Unigene0005857(MAPKKK5);Unigene0005884(SERK2);Unigene0006001(CRY1);Unigene0006316(At5g240…
GO:0001101	response to acid chemical	111	1976	3.91306e-10	4.07849e-08	Unigene0000133(NPR1);Unigene0000272(BSK1-2);Unigene0000361(CGA1);Unigene0000425(coq10b-a);Unigene0000821(UGT79);Unigene0000881(CAD1);Unigene0001077(RPI2);Unigene0001138(ARF4);Unigene0001330(LOL3);Unigene0001410(PER56);Unigene0001525(MYC2);Unigene0001596(WRKY30);Unigene0002356(WRKY71);Unigene0002445(PAO3);Unigene0002574(--);Unigene0003000(ACR8);Unigene0003135(PLIP2);Unigene0003137(PP2C30);Unigene0…
KEGG_A_class	KEGG_B_class	Pathway	yellow (223)	All (10427)	Pvalue	Qvalue	Pathway ID	Genes	K_IDs
Organismal Systems	Environmental adaptation	Plant-pathogen interaction	36	546	1.19418e-09	9.55341e-08	ko04626	Unigene0000060(CPK20);Unigene0000333(RIN4);Unigene0000772(WRKY24);Unigene0000874(KCS11);Unigene0004026(RBOHE);Unigene0004745(CP1);Unigene0005071(PTI11);Unigene0006500(CPK10);Unigene0006575(RPM1);Unigene0006869(CNGC17);Unigene0007175(HSP90);Unigene0007232(CPK9);Unigene0007395(RPM1);Unigene0009412(CPK1);Unigene0009414(CPK15);Unigene0010301(CML16);Unigene0011295(RPS2);Unigene0016843(KCS11);Unigene00…	K13412+K13456+K13424+K15397+K13447+K02183+K13436+K13412+K13457+K05391+K09487+K13412+K13457+K13412+K13412+K13448+K13459+K15397+K13412+K20536+K13473+K13448+K02183+K13448+K20600+K13436+K05391+K13457+K13448+K09487+K13459+K04079+K13447+K13457+K13412+K13437
Environmental Information Processing	Signal transduction	Plant hormone signal transduction	24	456	4.1107e-05	0.00164428	ko04075	Unigene0000133(NPR1);Unigene0000272(BSK1-2);Unigene0001525(MYC2);Unigene0002431(BRI1);Unigene0003137(PP2C30);Unigene0003459(RR23);Unigene0003825(SAPK2);Unigene0005568(IAA31);Unigene0006335(NPR2);Unigene0006715(NPR3);Unigene0009741(TIFY10B);Unigene0009919(Os01g0846300);Unigene0011218(IAA6);Unigene0023262(IAA1);Unigene0032143(TIFY6A);Unigene0032147(BSK3);Unigene0032777(RR22);Unigene0037761(EIL2);Un…	K14508+K14500+K13422+K13415+K14497+K14491+K14498+K14484+K14508+K14508+K13464+K14497+K14484+K14484+K13464+K14500+K14491+K14514+K14488+K14496+K14497+K13464+K14432+K13464
Environmental Information Processing	Signal transduction	MAPK signaling pathway - plant	20	424	0.000757702	0.0202054	ko04016	Unigene0000772(WRKY24);Unigene0001525(MYC2);Unigene0003137(PP2C30);Unigene0003825(SAPK2);Unigene0004026(RBOHE);Unigene0004745(CP1);Unigene0006510(HMA9);Unigene0009919(Os01g0846300);Unigene0010858(--);Unigene0011017(HMA9);Unigene0023603(MPK5);Unigene0030184(--);Unigene0033102(MPK2);Unigene0037761(EIL2);Unigene0048142(PYL10);Unigene0050227(RF2b);Unigene0054565(MKS1);Unigene0055162(PP2C06);Unigene00…	K13424+K13422+K14497+K14498+K13447+K02183+K17686+K14497+K20716+K17686+K20536+K02183+K20600+K14514+K14496+K20557+K20725+K14497+K20714+K13447
Environmental Information Processing	Signal transduction	Phosphatidylinositol signaling system	9	142	0.00340387	0.0680774	ko04070	Unigene0000251(DGK5);Unigene0000873(ITPK5);Unigene0001095(PIP5K1);Unigene0004710(DGK3);Unigene0004745(CP1);Unigene0004964(DGK5);Unigene0006625(FAB1D);Unigene0030184(--);Unigene0050415(CDS1)	K00901+K00913+K00889+K00901+K02183+K00901+K00921+K02183+K00981
Metabolism	Lipid metabolism	Glycerophospholipid metabolism	13	265	0.00455621	0.0728993	ko00564	Unigene0000251(DGK5);Unigene0001821(At4g09760);Unigene0003004(At1g74320);Unigene0004710(DGK3);Unigene0004964(DGK5);Unigene0004966(PAH1);Unigene0010217(Os05g0495700);Unigene0033369(LPP2);Unigene0043918(LPAT4);Unigene0050415(CDS1);Unigene0067771(CK1);Unigene0086171(GPAT9);Unigene0102733(PSD2)	K00901+K14156+K14156+K00901+K00901+K15728+K00006+K18693+K13513+K00981+K14156+K13506+K01613
Metabolism	Carbohydrate metabolism	Amino sugar and nucleotide sugar metabolism	10	242	0.0351419	0.445502	ko00520	Unigene0000463(UXS4);Unigene0003432(UGD4);Unigene0010685(UGD3);Unigene0015064(GAE1);Unigene0038256(PMI1);Unigene0055959(PK1);Unigene0080688(GAE1);Unigene0084308(UGE-4);Unigene0085238(UGPA);Unigene0092292(Cht6)	K08678+K00012+K00012+K08679+K01809+K00820+K08679+K01784+K00963+K01183
Metabolism	Metabolism of terpenoids and polyketides	Brassinosteroid biosynthesis	3	36	0.0410732	0.445502	ko00905	Unigene0002673(CYP92C6);Unigene0002714(CYP92C6);Unigene0010337(CYP92C6)	K20623+K20623+K20623
Metabolism	Lipid metabolism	Glycerolipid metabolism	9	222	0.0490187	0.445502	ko00561	Unigene0000251(DGK5);Unigene0003944(--);Unigene0004710(DGK3);Unigene0004964(DGK5);Unigene0004966(PAH1);Unigene0005103(DGD1);Unigene0033369(LPP2);Unigene0043918(LPAT4);Unigene0086171(GPAT9)	K00901+K01054+K00901+K00901+K15728+K09480+K18693+K13513+K13506
Metabolism	Lipid metabolism	Sphingolipid metabolism	4	65	0.0501189	0.445502	ko00600	Unigene0001813(SBH1);Unigene0018146(ACER);Unigene0040521(Gba2);Unigene0045360(Os02g0728300)	K04713+K04711+K17108+K23727
Metabolism	Metabolism of terpenoids and polyketides	Diterpenoid biosynthesis	3	43	0.0637658	0.510127	ko00904	Unigene0041357(GA2OX3);Unigene0041358(GA2OX3);Unigene0049276(KS1)	K04125+K04125+K04121

## Sheet: Supplementary Table S9
Table S9. GO annotation of genes in red module
GO ID	Description	red (622)	All (21488)	pvalue	p.adjust	Genes
GO:0009642	response to light intensity	44	534	5.3004e-10	5.58662e-07	Unigene0000492(TPT);Unigene0000493(AHSA1);Unigene0001111(CLPD2);Unigene0001324(GOLS1);Unigene0002032(SR45A);Unigene0002448(CLPB1);Unigene0002949(DNAJB4);Unigene0003402(FTSH1);Unigene0005112(HSP70-4);Unigene0005115(HSP70);Unigene0006203(PAP2);Unigene0006341(EGY3);Unigene0007105(CLPB1);Unigene0008025(ERD7);Unigene0009431(CUT1);Unigene0010321(HSA32);Unigene0010620(GDH1);Unigene0010647(CLPB2);Unigene…
GO:0010029	regulation of seed germination	13	85	9.65528e-07	0.000339222	Unigene0000274(AAE3);Unigene0005112(HSP70-4);Unigene0005114(HSP70-1);Unigene0005115(HSP70);Unigene0005116(HSP70);Unigene0028246(ELIP1);Unigene0028763(HSP70-4);Unigene0044239(SGT1);Unigene0057337(ELIP1);Unigene0066515(HSP70);Unigene0074371(ELIP1);Unigene0081227(HSC-2);Unigene0089960(ELIP1)
GO:1900140	regulation of seedling development	13	85	9.65528e-07	0.000339222	Unigene0000274(AAE3);Unigene0005112(HSP70-4);Unigene0005114(HSP70-1);Unigene0005115(HSP70);Unigene0005116(HSP70);Unigene0028246(ELIP1);Unigene0028763(HSP70-4);Unigene0044239(SGT1);Unigene0057337(ELIP1);Unigene0066515(HSP70);Unigene0074371(ELIP1);Unigene0081227(HSC-2);Unigene0089960(ELIP1)
GO:1901700	response to oxygen-containing compound	93	2003	3.21319e-06	0.000809668	Unigene0000184(G6PGH2);Unigene0000493(AHSA1);Unigene0001324(GOLS1);Unigene0001755(GAD);Unigene0002448(CLPB1);Unigene0002949(DNAJB4);Unigene0003114(CNGC20);Unigene0003228(SIS8);Unigene0003282(GAD);Unigene0003468(NAC053);Unigene0004007(--);Unigene0005112(HSP70-4);Unigene0005115(HSP70);Unigene0005784(CIPK11);Unigene0006341(EGY3);Unigene0006369(Os08g0237200);Unigene0006417(IP5P12);Unigene0006418(BURP…
GO:0042221	response to chemical	203	5310	3.84093e-06	0.000809668	Unigene0000184(G6PGH2);Unigene0000226(ENO1);Unigene0000240(CPRF1);Unigene0000274(AAE3);Unigene0000326(RVE6);Unigene0000375(PUB27);Unigene0000493(AHSA1);Unigene0000616(--);Unigene0000618(HSP90-5);Unigene0000861(MPPbeta);Unigene0001156(Os03g0292100);Unigene0001167(GER5);Unigene0001324(GOLS1);Unigene0001344(CCDC124);Unigene0001383(MYB20);Unigene0001399(TIL);Unigene0001570(AFP-B1);Unigene0001755(GAD)…
GO:0006950	response to stress	204	5381	6.41455e-06	0.00112682	Unigene0000083(--);Unigene0000184(G6PGH2);Unigene0000226(ENO1);Unigene0000240(CPRF1);Unigene0000316(At5g13200);Unigene0000326(RVE6);Unigene0000352(Os01g0270100);Unigene0000493(AHSA1);Unigene0000616(--);Unigene0000618(HSP90-5);Unigene0000717(HOX25);Unigene0000861(MPPbeta);Unigene0000902(--);Unigene0001156(Os03g0292100);Unigene0001167(GER5);Unigene0001324(GOLS1);Unigene0001344(CCDC124);Unigene00013…
GO:0009628	response to abiotic stimulus	151	3758	8.82653e-06	0.00116852	Unigene0000083(--);Unigene0000184(G6PGH2);Unigene0000226(ENO1);Unigene0000316(At5g13200);Unigene0000326(RVE6);Unigene0000352(Os01g0270100);Unigene0000492(TPT);Unigene0000493(AHSA1);Unigene0000616(--);Unigene0000618(HSP90-5);Unigene0000717(HOX25);Unigene0000861(MPPbeta);Unigene0001111(CLPD2);Unigene0001324(GOLS1);Unigene0001399(TIL);Unigene0001742(MDAR3);Unigene0001755(GAD);Unigene0001819(ADF3);Un…
GO:0009845	seed germination	14	119	9.05045e-06	0.00116852	Unigene0000274(AAE3);Unigene0005112(HSP70-4);Unigene0005114(HSP70-1);Unigene0005115(HSP70);Unigene0005116(HSP70);Unigene0028246(ELIP1);Unigene0028763(HSP70-4);Unigene0044239(SGT1);Unigene0057337(ELIP1);Unigene0066515(HSP70);Unigene0074371(ELIP1);Unigene0078580(AHP2);Unigene0081227(HSC-2);Unigene0089960(ELIP1)
GO:0050738	fructosyltransferase activity	8	30	1.185e-06	0.000405271	Unigene0006549(1-SST);Unigene0006561(1-SST);Unigene0013567(IVR1);Unigene0047604(IVR1);Unigene0062310(1-SST);Unigene0088549(1-SST);Unigene0088550(1-SST);Unigene0095353(1-SST)
GO:0004564	beta-fructofuranosidase activity	11	75	7.00244e-06	0.00119742	Unigene0006549(1-SST);Unigene0006561(1-SST);Unigene0013567(IVR1);Unigene0019868(INVF);Unigene0023368(1-SST);Unigene0031422(CIN2);Unigene0047604(IVR1);Unigene0062310(1-SST);Unigene0088549(1-SST);Unigene0088550(1-SST);Unigene0095353(1-SST)

[truncated: 9 more sheets: Supplementary Table S10, Table S7, Table S8, Table S10, Supplementary Table S11, Supplementary Table S12, Table S9, Table S17, Sheet1]
